# Supplementary material for: Mindfulness on the Palm of Your Hand: A Systematic Review of Mobile Mindfulness Apps and Their Effects on Well-Being, Compassion, and Aggression in Non-Clinical Adults
Source: Healthcare (Basel). 2026 May 29;14(11):1512. doi: 10.3390/healthcare14111512 (PMC13256837; doi:10.3390/healthcare14111512)
Supplement: Supplementary file 1 [file healthcare-14-01512-s001.zip]

Archive with 1 entries (1 files):
- healthcare-4281104-supplementary.pdf
